# Supplementary material for: Zinc and Type 2 Diabetes: A Systematic Review with a Narrative Synthesis of Their Bidirectional Relationship and Clinical Perspectives for Personalized Nutritional Support
Source: Diseases. 2025 Dec 11;13(12):396. doi: 10.3390/diseases13120396 (PMC12731435; doi:10.3390/diseases13120396)
Supplement: Supplementary file 1 [file diseases-13-00396-s001.zip]

Archive with 1 entries (1 files):
- diseases-3882288-supplementary.xlsx
