# Supplementary material for: Zinc and Type 2 Diabetes: A Systematic Review with a Narrative Synthesis of Their Bidirectional Relationship and Clinical Perspectives for Personalized Nutritional Support
Source: Diseases. 2025 Dec 11;13(12):396. doi: 10.3390/diseases13120396 (PMC12731435; doi:10.3390/diseases13120396)
Supplement: Supplementary file 1 [file diseases-13-00396-s001.zip › diseases-3882288-supplementary.xlsx]

## Sheet: RoB2
		№	Study (Author, Year)	Randomization process	Deviations from intended interventions	Missing outcome data	Measurement of the outcome	Selection of the reported result	Overall risk of bias
	3.3. Zinc supplements - a tool for the prevention and treatment of type 2 diabetes	1	Hamedifard Z., et al. 2020 [32]	Low risk	Low risk	Low risk	Low risk	Low risk	Low risk
		2	Attia J.R., et al. 2022 [34]	Low risk	Low risk	Low risk	Low risk	Low risk	Low risk
		3	Nazem, M.R. et al. 2023 [35]	Low risk	Low risk	Some concerns	Low risk	Low risk	Some concerns
		4	Lee, Y.-M, et al. 2016 [36]	Low risk	Low risk	Low risk	Low risk	Low risk	Low risk
		5	Asghari, S., et al. 2019 [37]	Low risk	Low risk	Low risk	Low risk	Low risk	Low risk
		6	Chhina, G.S., et al. 2022 [38]	Low risk	Low risk	Some concerns	Low risk	High risk	High risk
		7	Nani, A.; , et al. 2023 [39]	Some concerns	Low risk	Some concerns	Low risk	Some concerns	Some concerns
		8	Said, E., et al. 2020 [40]	Some concerns	Low risk	Low risk	Low risk	Low risk	Some concerns
		9	Ranasinghe, P., et al. 2018 [41]	Low risk	Low risk	High risk	Some concerns	Low risk	High risk
		10	Karandish, M., et al. 2022 [42]	Low risk	Low risk	Low risk	Low risk	Low risk	Low risk

## Sheet: Newcastle–Ottawa Scale
		№	Study (Author, Year)	Selection (max 4★)	Comparability (max 2★)	Outcome/Exposure (max 3★)	Total (max 9★)	Quality level
	3.1. Zinc imbalance increases risk of type 2 diabetes	1	Skalnaya M.G., et al. 2017 [17]	★★★	★★	★★	7★	Good
		2	Skalnaya M.G., et al.2018 [18]	★★★	★★	★★	7★	Good
		3	Safarzad M., et al. 2023 [19]	★★★	★★	★★	7★	Good
		4	Laouali N., et al. 2021 [23]	★★★★	★	★★★	8★	Good
	3.2. Type 2 diabetes causes zinc imbalance	5	Safarzad M., et al. 2023 [17]	★★★	★★	★★	7★	Good
		6	Xu J., et al. 2013 [28]	★★	★★	★★	6★	Moderate

## Sheet: AMSTAR-2
	№	Study (Author, Year)	Did the research questions and inclusion criteria for the review include the components of PICO?	Did the report of the review contain an explicit statement that the review methods were established prior to the conduct of the review and did the report justify any significant deviations from the protocol?	Did the review authors explain their selection of the study designs for inclusion in the review?	Did the review authors use a comprehensive literature search strategy?	Did the review authors perform study selection in duplicate?	Did the review authors perform data extraction in duplicate?	Did the review authors provide a list of excluded studies and justify the exclusions?	Did the review authors describe the included studies in adequate detail?	Did the review authors use a satisfactory technique for assessing the risk of bias (RoB) in individual studies that were included in the review?	Did the review authors report on the sources of funding for the studies included in the review?	If meta-analysis was performed, did the review authors use appropriate methods for statistical combination of results?	Did the review authors assess the potential impact of RoB in individual studies on the results of the meta-analysis or other evidence synthesis?	Did the review authors account for RoB in individual studies when interpreting/discussing the results of the review?	Did the review authors provide a satisfactory explanation for, and discussion of, any heterogeneity observed in the results of the review?	If they performed quantitative synthesis, did the review authors carry out an adequate investigation of publication bias (small study bias) and discuss its likely impact on the results of the review?	Did the review authors report any potential sources of conflict of interest, including any funding they received for conducting the review?	Overall Confidence
3.1. Zinc imbalance increases risk of type 2 diabetes	1	Chu A., et al. 2016 [24]	yes	yes	yes	partial yes	yes	yes	no	yes	partial yes	no	NA	NA	no	no	NA	Yes	High
	2	Fernández-Cao J.C., et al. 2019 [1]	yes	yes	yes	partial yes	yes	yes	no	yes	partial yes	no	yes	yes	yes	yes	yes	Yes	High
3.2. Type 2 diabetes causes zinc imbalance	3	Fernández-Cao J.C., et al. 2018 [26]	yes	yes	yes	partial yes	yes	yes	no	yes	yes	no	yes	yes	yes	yes	yes	Yes	High
	4	Fong C., et al. 2022 [15]	yes	yes	yes	partial yes	yes	yes	no	yes	yes	no	NA	NA	yes	no	NA	Yes	High
3.3. Zinc supplements - a tool for the prevention and treatment of type 2 diabetes	5	Wang Z., et al. 2023 [29]	yes	yes	yes	partial yes	yes	yes	no	yes	yes	no	yes	yes	yes	yes	yes	Yes	High
	6	Heidari Seyedmahalleh M., et al. 2023 [30]	yes	yes	yes	partial yes	yes	yes	no	yes	yes	no	yes	yes	yes	yes	yes	yes	High
	7	Pompano L.M., et al. 2021 [31]	yes	yes	yes	partial yes	no	no	no	partial yes	yes	no	yes	yes	yes	yes	yes	Yes	Moderate
	8	Wang X., et al. 2019 [32]	yes	yes	yes	partial yes	yes	yes	no	yes	yes	no	yes	yes	yes	yes	yes	Yes	High
	9	El Dib R., et al. 2015 [34]	yes	yes	yes	yes	yes	yes	yes	partial yes	partial yes	yes	NA	NA	no	yes	NA	Yes	Moderate
	10	Kanoni S., et al. 2011 [16]	yes	yes	yes	partial yes	no	no	no	yes	partial yes	no	yes	yes	yes	no	yes	Yes	Moderate

## Sheet: Narrative Reviews
		№	Study (Author, Year)	Clear objective / research question	Comprehensive literature coverage	Balanced interpretation (bias control)	Mechanistic insight / conceptual depth	Transparency of methodology	Consistency with current evidence	Overall quality
	3.1. Zinc imbalance increases risk of type 2 diabetes	1	Zhang X., et al. 2021 [20]	X	✓	X	X	X	✓✓	Low
		2	Siddiqui K., et al. 2014 [21]	X	✓	X	X	X	✓✓	Low
		3	Sumaily K.M. 2022 [22]	X	✓	✓	✓✓	X	✓✓	Low
	3.2. Type 2 diabetes causes zinc imbalance	4	Petroni M.L., et al. 2021 [25]	✓✓	✓✓	✓	X	✓	✓✓	Moderate
		5	Siddiqui K., et al. 2014 [21]	X	✓	X	X	X	✓✓	Low
		7	Chabosseau P., et al. 2016 [27]	✓	✓	X	✓✓	X	✓✓	Low
	3.3. Zinc supplements - a tool for the prevention and treatment of type 2 diabetes	8	Petroni M.L., et al. 2021 [25]	✓✓	✓✓	✓	X	✓	✓✓	Moderate
		9	Chabosseau P., et al. 2016 [27]	✓	✓	X	✓✓	X	✓✓	Low
